# Supplementary material for: In silico designing and immunoinformatics analysis of a novel peptide vaccine against metallo-beta-lactamase (VIM and IMP) variants
Source: PLoS One. 2023 Jul 20;18(7):e0275237. doi: 10.1371/journal.pone.0275237 (PMC10358925; doi:10.1371/journal.pone.0275237)
Supplement: S1 File — (XLSX) [file pone.0275237.s001.xlsx]

## Sheet: Sheet1
	Solution No	Score	Global Energy	Attractive VdW	Repulsive VdW	ACE	HB
Vaccine construct-TLR1 (PDB ID: 6NIH)	1	18672	295.16	-40.99	430.58	15.52	-8.18
	2	17936	451.60	-29.14	592.66	12.99	-2.69
	3	17722	52.98	-43.11	48.32	30.80	-2.89
	4	17484	18.67	-17.53	1.38	14.53	-5.42
	5	17080	-24.03	-34.26	13.56	14.23	-4.04
	6	16320	6411.97	-99.57	8143.30	31.34	-18.65
	7	15968	18.00	-36.33	14.13	18.00	-5.03
	8	15964	29.21	-1.12	0.00	1.62	0.00
	9	15934	41.52	-28.62	11.60	15.87	-2.26
	10	15884	1.21	-14.57	3.10	5.74	-0.99
Vaccine construct-TLR1-TLR2 heterodimer (PDB ID: 2Z7X)	1	19484	2837.07	-92.78	3680.08	29.51	-12.01
	2	18050	-1.00	-29.95	10.64	16.51	-2.37
	3	17936	5.42	-2.76	0.69	2.63	0.00
	4	17728	10.87	-6.66	5.21	4.55	-0.70
	5	17296	515.93	-60.11	727.62	15.75	-8.29
	6	16492	11.82	-52.98	84.03	21.96	-6.18
	7	16470	27.46	-33.89	38.54	13.07	-5.12
	8	16174	-7.24	-48.51	22.88	23.70	-8.59
	9	16146	3.96	-15.84	10.25	4.08	-0.73
	10	16114	1.74	-29.06	15.32	11.45	-2.15
Vaccine construct-TLR1-TLR2 heterodimer (PDB ID: 2Z80)	1	16318	659.34	-23.47	798.45	9.75	-4.74
	2	15102	-5.80	-26.40	14.32	12.92	-3.25
	3	14648	43.83	-26.39	9.08	11.48	-2.27
	4	14464	6.53	-3.46	0.82	1.70	0.00
	5	14408	9.77	-20.55	7.61	6.69	-0.96
	6	14374	23.95	-26.24	11.95	14.90	-3.96
	7	14216	-2.47	-5.86	0.38	3.14	-1.93
	8	14126	29.69	-27.74	3.50	20.96	-5.14
	9	14084	25.76	-15.01	4.47	11.59	-3.00
	10	14080	-0.90	-5.94	1.75	-3.13	-0.87
Vaccine construct- TLR4 (PDB ID: 2Z62)	1	14798	-18.76	-16.19	10.34	0.97	-0.52
	2	14610	-15.28	-23.60	19.90	8.00	-5.62
	3	14190	-22.94	-37.60	30.72	0.04	-4.25
	4	14046	-9.62	-22.36	8.23	3.79	-2.81
	5	13496	-19.34	-26.41	18.82	12.36	-3.00
	6	13360	5.99	-25.99	13.28	9.69	-3.57
	7	13188	527.35	-33.29	665.22	10.23	-3.55
	8	13176	-25.35	-34.43	12.04	13.44	-5.73
	9	13102	28.96	-16.07	11.50	6.65	-0.91
	10	13098	26.29	-36.11	46.95	16.55	-2.32
Vaccine construct- TLR4 (PDB ID: 2Z63)	1	19764	13.54	-40.79	44.53	15.11	-6.33
	2	16736	7.42	-29.43	15.02	18.11	-4.86
	3	16134	20.39	-18.34	29.59	9.71	0.00
	4	15580	249.49	-24.56	315.83	11.92	-2.35
	5	15416	17.16	-5.76	1.90	4.81	-2.22
	6	15226	-12.86	-26.19	9.81	12.00	-7.71
	7	15142	183.13	-29.57	224.78	14.70	-4.46
	8	14998	18.04	-14.32	39.47	4.32	-1.01
	9	14704	-33.20	-29.93	5.88	5.54	-2.75
	10	14638	74.01	-15.79	59.11	9.39	-2.89
Vaccine construct- TLR4 / MD-2 heterodimer (PDB ID: 3FXI)	1	18604	6.61	-0.10	0.00	0.29	0.00
	2	17586	-0.41	-5.26	5.13	5.71	-0.73
	3	17302	5495.47	-46.70	6945.43	6.94	-8.05
	4	17108	-13.52	-33.66	7.03	13.98	-2.59
	5	16932	4.28	-0.24	0.00	0.32	0.00
	6	16798	6531.48	-63.70	8277.61	-0.64	-8.93
	7	16792	20.64	-17.45	15.22	6.71	-1.98
	8	16446	4.09	-43.33	34.10	20.86	-3.34
	9	16224	6.70	-19.49	26.59	5.41	-3.54
	10	16048	2824.13	-15.93	3547.48	0.84	-2.82
